# Supplementary material for: Tolerability and Efficacy of s.c. IgG Self-Treatment in ME/CFS Patients with IgG/IgG Subclass Deficiency: A Proof-of-Concept Study
Source: J Clin Med. 2021 May 29;10(11):2420. doi: 10.3390/jcm10112420 (PMC8198960; doi:10.3390/jcm10112420)
Supplement: Supplementary file 1 [file jcm-10-02420-s001.zip]

Archive with 2 entries (2 files):
- S1_clinical study protocol.pdf
- Supplementary Tables and Figures.pdf
